# Supplementary material for: Sex Differences as Predictors of In-Hospital Outcome in Patients with Acute Pulmonary Embolism
Source: J Clin Med. 2026 Feb 17;15(4):1576. doi: 10.3390/jcm15041576 (PMC12941874; doi:10.3390/jcm15041576)
Supplement: Supplementary file 1 [file jcm-15-01576-s001.zip]

Archive with 1 entries (1 files):
- jcm-4141255-supplementary.pdf
